# Supplementary material for: Leakage Mechanism and Cycling Behavior of Ferroelectric Al0.7Sc0.3N
Source: Materials (Basel). 2024 Jan 12;17(2):397. doi: 10.3390/ma17020397 (PMC10817578; doi:10.3390/ma17020397)
Supplement: Supplementary file 1 [file materials-17-00397-s001.zip]

Archive with 1 entries (1 files):
- materials-2764374-supplementary.pdf
